# Supplementary material for: Shedding Kinetics of Infectious Hematopoietic Necrosis Virus (IHNV) in Juvenile Spring- and Fall-Run Chinook Salmon of the Columbia River Basin
Source: Animals (Basel). 2022 Jul 24;12(15):1887. doi: 10.3390/ani12151887 (PMC9331747; doi:10.3390/ani12151887)
Supplement: Supplementary file 1 [file animals-12-01887-s001.zip]

Archive with 1 entries (1 files):
- animals-1751428-supplementary.pdf
